# Supplementary material for: High-resolution mapping of heteroduplex DNA formed during UV-induced and spontaneous mitotic recombination events in yeast
Source: eLife. 2017 Jul 17;6:e28069. doi: 10.7554/eLife.28069 (PMC5531827; doi:10.7554/eLife.28069)
Supplement: Supplementary file 1. — DOI: http://dx.doi.org/10.7554/eLife.28069.014 [file elife-28069-supp1.xlsx]

## Sheet: Table S1
Table S1. Strain genotypes and constructions
Strain name	Strain background	Genotype	Strain construction/reference
YYy181.3	W303-1A	MATa ade2-1 leu2-3,112 his3-11,15 can1-100 ura3-1 trp1-1 V9229::hphMX4 V261553::LEU2 mlh1::kanMX6 RAD5	MLH1 in the strain PSL2 (Lee et al., 2009) was replaced with kanMX6 by transformation with an MLH1::kanMX6 fragment generated by amplifying the plasmid pFA6-KanMX4 (Longtine et al., 1998) with primers MLH1::kanMX6 F (ATAGTGATAGTAAATGGAAGGTAAAAATAACATAGACCTATCAATAAGCAA CGTACGCTGCAGGTCGAC) and MLH1::kanMX6 R (CTCAGGAAATAAACAAAAAACTTTGGTATTACAGCCAAAACGTTTTAAAGT ATCGATGAATTCGAGCTCG)
YYy182.2	W303-1A	MATa ade2-1 leu2-3,112 his3-11,15 ura3-1 trp1-1 can1-100 IV957578::hphMX4 IV1013217::URA3 mlh1::kanMX6 RAD5	MLH1 was replaced by kanMX6 in the strain JSC54-1 (St. Charles and Petes, 2013) as described above for YYy181.3
YYy183.2	YJM789	MATa ade2-1 ura3 gal2 ho::hisG IV1510386::SUP4-o mlh1::kanMX6	MLH1 was replaced by kanMX6 in the strain YYy136 (Yin and Petes, 2015) as described above for YYy181.3.
YYy184.3	YJM789	MATa ade2-1 URA3 gal2 ho::hisG can1::SUP4-o mlh1::kanMX6	MLH1 was replaced by kanMX6 in the strain MD416-2 (Lee et al., 2009) as described above for YYy181.3
YYy302.1	W303-1A X YJM789	MATa/MATa ade2-1/ade2-1 can1-100/can1::SUP4-o ura3-1/URA3 leu2-3,112/LEU2 his3-11,15/HIS3 trp1-1/TRP1 V9229::hphMX4/V9229 V261553::LEU2/V261663 GAL2/gal2 mlh1::kanMX6/mlh1::kanMX6	Diploid formed by cross between YYy181.3 and YYy184.3.
YYy306.1	W303-1A X YJM789	MATa/MATa ade2-1/ade2-1 can1-100/CAN1 ura3-1/ura3 trp1-1/TRP1 IV957578::hphMX4/IV957578 IV1013217::URA3/IV1013217 IV1510386/IV1510386::SUP4-o leu2-3,112/LEU2 his3-11,15/HIS3 GAL2/gal2 mlh1::kanMX6/mlh1::kanMX6	Diploid formed by cross between YYy182.2 and YYy183.2.
YYy310.9	W303-1A X YJM789	MATa/MATa::natMX4 ade2-1/ade2-1 can1-100/can1::SUP4-o ura3-1/URA3 trp1-1/TRP1 leu2-3,112/LEU2 his3-11,15/HIS3 V9229::hphMX4/V9229 V261553::LEU2/V261663 GAL2/gal2 mlh1::kanMX6/mlh1::kanMX6	Isogenic with YYy302.1 with replacement of MATa with natMX4. The fragment to generate this replacement was obtained by amplifying the plasmid pAG25 (Goldstein and McCusker, 1999) with the primers MATALPHA natMX4 F and MATALPHA natMX4 R (sequences of primers in Table S1 of Lee et al., 2009). By SNP-array analysis, this strain does not have pre-existing LOH events.
YYy310.10	W303-1A X YJM789	MATa/MATa::natMX4 ade2-1/ade2-1 can1-100/can1::SUP4-o ura3-1/URA3 trp1-1/TRP1 leu2-3,112/LEU2 his3-11,15/HIS3 V9229::hphMX4/V9229 V261553::LEU2/V261663 GAL2/gal2 mlh1::kanMX6/mlh1::kanMX6	Isogenic with YYy310.9, resulting from independent replacement of MATa with natMX4 in YYy302.1. By SNP-array analysis, this strain does not have pre-existing LOH events.
YYy311.1	W303-1A X YJM789	MATa/MATa::natMX4 ade2-1/ade2-1 can1-100/CAN1 ura3-1/ura3 trp1-1/TRP1 IV957578::hphMX4/IV957578 IV1013217::URA3/IV1013217 IV1510386/IV1510386::SUP4-o leu2-3,112/LEU2 his3-11,15/HIS3 GAL2/gal2 mlh1::kanMX6/mlh1::kanMX6	Isogenic with YYy306.1. MATa was replaced by natMX4 in the strain YYy302.1 as described above for YYy310.9. By SNP-array analysis, this strain does not have pre-existing LOH events. We also confirmed the presence of the inverted Ty repeats contained in the spontaneous hotspot "HS4" using primers IV 980403 R, Ty2 R, Ty1.2 R, and IV 993256 F as described in St. Charles and Petes, 2013.
YYy311.3	W303-1A X YJM789	MATa/MATa::natMX4 ade2-1/ade2-1 can1-100/CAN1 ura3-1/ura3 trp1-1/TRP1 IV957578::hphMX4/IV957578 IV1013217::URA3/IV1013217 IV1510386/IV1510386::SUP4-o leu2-3,112/LEU2 his3-11,15/HIS3 GAL2/gal2 mlh1::kanMX6/mlh1::kanMX6	Isogenic with YYy311.1, resulting from independent replacement of MATa with natMX4 in YYy306.1. By SNP-array analysis, this strain does not have pre-existing LOH events, and we also confirmed the presence of the Ty repeats within "HS4" as described above for YYy311.1.

## Sheet: Table S2
Table S2. SGD coordinates for LOH transitions in the mlh1 strain YYy310 induced by a UV dose of 15 J/m2 in G1-synchronized cells (Figs. S3-S80), spontaneous sectors in YYy310 selected on the left arm of chromosome V (Figs. S81-S85) and spontaneous sectors in YYy311 selected on the right arm of chromosome IV (Figs. S86-S91).
Sector	Chromosome	Supplementary picture	Sub sector	Transition genotype		SNPs flanking transitions
				Left	Right	Left	Right
YYy310-9-5WR	II	S3	5W1	het	S	235624	236376
UV				S	het	236383	236479
				het	Y	248647	249558
				Y	het	250304	251093
			5W2	het	het
			5R1	het	het
			5R2	het	Y	238664	239853
				Y	het	239940	240829
				het	Y	240829	241471
				Y	het	241471	241694
				het	Y	241694	242027
				Y	het	249558	250304
YYy310-9-5WR	III	S4	5W1	het	S	60451	64292
UV				S	het	64292	67656
			5W2	het	S	60451	64292
				S	het	64292	67656
			5R1	het	het
			5R2	het	het
YYy310-9-5WR	IV	S5	5W1	het	het
UV			5W2	het	het
			5R1	het	S	325063	327230
				S	het	330624	331783
			5R2	het	S	325063	327230
				S	het	329222	330624
YYy310-9-5WR	IV	S6	5W1	het	het
UV			5W2	het	het
			5R1	het	het
			5R2	het	Y	356529	360199
				Y	het	360199	361086
YYy310-9-5WR	IV	S7	5W1	het	het
UV			5W2	het	S	505764	507165
				S	Y	507165	507960
				Y	het	512801	521609
			5R1	het	Y	505764	507165
				Y	het	509817	512801
			5R2	het	Y	505764	507165
				Y	het	509817	512801
YYy310-9-5WR	V	S8	5W1	Y	HET	51915	53692
UV				HET	S	54198	56117
				S	het	57170	60701
			5W2	Y	HET	45587	48837
				HET	het	51915	53692
				het	S	54198	56117
				S	het	57170	60701
			5R1	S	het	57170	60701
			5R2	S	het	51915	53692
YYy310-9-5WR	VI	S9	5W1	het	S	185398	186565
UV				S	het	186912	189728
			5W2	het	S	180526	185398
				S	het	186912	189728
			5R1	het	het
			5R2	het	S	186643	186862
				S	het	189839	191415
YYy310-9-5WR	VII	S10	5W1	het	S	157428	159699
UV				S	het	159699	162937
			5W2	het	het
			5R1	het	het
			5R2	het	het
YYy310-9-5WR	VIII	S11	5W1	het	het
UV			5W2	het	het
			5R1	het	HET	108370	110004
			5R2	het	Y	108370	110004
				Y	HET	110004	111606
YYy310-9-5WR	X	S12	5W1	het	het
UV			5W2	het	Y	314934	315219
				Y	het	320668	320792
			5R1	het	Y	315219	317971
				Y	het	323059	323805
			5R2	het	Y	315219	317971
				Y	het	320668	320792
YYy310-9-5WR	XI	S13	5W1	het	Y	46433	46576
UV				Y	het	51547	52577
			5W2	het	het
			5R1	het	Y	50384	51547
				Y	het	51547	52577
			5R2	het	Y	46123	46433
				Y	het	47424	50384
YYy310-9-5WR	XII	S14	5W1	het	S	897133	897352
UV				S	het	901814	902318
			5W2	het	S	890066	893936
				S	het	901814	902318
			5R1	het	het
			5R2	het	S	897133	897352
				S	het	898548	899569
YYy310-9-5WR	XV	S15	5W1	het	S	1019448	1022697
UV				S	het	1023392	1024031
			5W2	het	het
			5R1	het	S	1014379	1018892
				S	het	1023392	1024031
			5R2	het	het
YYy310-9-5WR	XVI	S16	5W1	HET	S	162425	165200
UV				S	het	165200	171020
			5W2	HET	S	158225	162425
				S	het	162425	165200
			5R1	het	S	158225	162425
				S	het	165200	171020
			5R2	het	het
YYy310-9-12WR	II	S17	12W1	het	S	407335	410831
UV				S	het	410985	411148
			12W2	het	S	403952	406262
				S	het	410985	411148
			12R1	het	het
			12R2	het	S	407335	410831
				S	het	411214	420497
YYy310-9-12WR	IV	S18	12W1	het	Y	29689	31400
UV				Y	het	33241	37025
			12W2	het	het
			12R1	het	het
			12R2	het	het
YYy310-9-12WR	IV	S19	12W1	het	het
UV			12W2	het	het
			12R1	het	Y	426766	427154
				Y	het	427315	427981
			12R2	het	Y	426766	427154
				Y	het	427315	427981
YYy310-9-12WR	IV	S20	12W1	het	het
UV			12W2	het	S	454186	455000
				S	het	458195	469765
			12R1	het	het
			12R2	het	het
YYy310-9-12WR	V	S21	12W1	Y	het	50196	50295
UV			12W2	Y	het	51768	53692
			12R1	S	het	50196	50295
			12R2	S	het	50196	50295
YYy310-9-12WR	VII	S22	12W1	het	Y	481769	482414
UV				Y	het	482414	484837
			12W2	het	Y	481769	482414
				Y	het	482414	484837
			12R1	het	het
			12R2	het	het
YYy310-9-12WR	VIII	S23	12W1	het	Y	13263	13512
UV				Y	het	16312	17106
			12W2	het	Y	13263	13512
				Y	het	16312	17106
			12R1	het	het
			12R2	het	het
YYy310-9-12WR	VIII	S24	12W1	het	HET	388782	393258
UV			12W2	het	HET	388782	393258
			12R1	het	HET	388782	393258
			12R2	het	S	378185	378225
				S	het	382724	388782
				het	S	388782	393258
				S	HET	397033	399358
YYy310-9-12WR	X	S25	12W1	het	Y	76156	77570
UV				Y	het	77717	78260
			12W2	het	Y	76156	77570
				Y	het	77717	78260
			12R1	het	het
			12R2	het	het
YYy310-9-12WR	XI	S26	12W1	het	HET	74554	76907
UV				HET	het	78118	78701
				het	S	78701	79174
				S	HET	79174	79722
				HET	S	79722	80717
				S	het	81237	83093
				het	S	83992	84050
				S	het	84071	84394
			12W2	het	S	78701	79174
				S	het	79174	79722
				het	S	79722	80717
				S	het	84426	84604
				het	S	84604	85461
				S	het	85830	87504
			12R1	HET	S	84604	85461
				S	het	85830	87504
			12R2	HET	het	85830	87504
YYy310-9-12WR	XII	S27	12W1	het	Y	188741	190430
UV				Y	het	190736	191599
			12W2	het	Y	188741	190430
				Y	het	190736	191599
			12R1	het	het
			12R2	het	het
YYy310-9-12WR	XII	S28	12W1	het	S	249041	249624
UV				S	HET	249888	250394
			12W2	het	HET	249041	249624
			12R1	het	S	249041	249624
				S	het	250968	253263
			12R2	het	S	249041	249624
				S	het	250968	253263
YYy310-9-12WR	XII	S29	12W1	het	het
UV			12W2	het	S	665333	665741
				S	het	665742	677689
			12R1	het	Y	657904	665226
				Y	het	665742	677689
			12R2	het	Y	657904	665226
				Y	het	665742	677689
YYy310-9-12WR	XII	S30	12W1	het	het
UV			12W2	het	het
			12R1	het	S	693776	694201
				S	het	706779	706956
			12R2	het	S	693776	694201
				S	het	696985	697188
YYy310-9-12WR	XII	S31	12W1	het	S	834095	835000
UV				S	het	835000	835184
			12W2	het	S	834095	835000
				S	het	835000	835184
			12R1	het	S	833747	833877
				S	het	835000	835184
			12R2	het	S	833877	833970
				S	het	835000	835184
YYy310-9-12WR	XIII	S32	12W1	het	het
UV			12W2	het	Y	296414	303742
				Y	het	303910	307056
			12R1	het	het
			12R2	het	het
YYy310-9-12WR	XIII	S33	12W1	het	het
UV			12W2	het	het
			12R1	het	Y	370211	370688
				Y	het	371928	378717
			12R2	het	Y	370211	370688
				Y	het	371928	378717
YYy310-9-12WR	XVI	S34	12W1	het	Y	99390	101743
UV				Y	het	105255	105779
			12W2	het	Y	99390	101743
				Y	het	105941	108288
			12R1	het	Y	99390	101743
				Y	het	104035	104416
			12R2	het	Y	105255	105779
				Y	het	105941	108288
YYy310-9-12WR	XVI	S35	12W1	het	het
UV			12W2	het	het
			12R1	het	S	635100	637439
				S	het	639408	644553
			12R2	het	S	635100	637439
				S	het	639408	644553
YYy310-9-17WR	I	S36	17W1	het	het
UV			17W2	het	Y	124574	124635
				Y	het	125371	125782
			17R1	het	het
			17R2	het	het
YYy310-9-17WR	II	S37	17W1	Y	het	74904	79448
UV			17W2	Y	het	74904	79448
			17R1	S	het	74904	79448
			17R2	S	het	68229	69213
YYy310-9-17WR	II	S38	17W1	het	S	173854	174748
UV				S	het	175099	175399
			17W2	het	S	173854	174748
				S	het	175099	175399
			17R1	het	S	173854	174748
				S	het	175099	175399
				het	Y	179400	180245
				Y	het	180245	182118
			17R2	het	het
YYy310-9-17WR	II	S39	17W1	het	het
UV			17W2	het	S	420548	427526
				S	het	429164	431460
			17R1	het	het
			17R2	het	het
YYy310-9-17WR	IV	S40	17W1	het	het
UV			17W2	het	Y	173405	184716
				Y	het	184727	188296
			17R1	het	het
			17R2	het	het
YYy310-9-17WR	IV	S41	17W1	HET	Y	409879	410333
UV				Y	het	417000	420543
			17W2	HET	Y	409879	410333
				Y	het	417000	420543
			17R1	het	HET	409879	410333
				HET	S	414508	415063
				S	het	417000	420543
			17R2	het	HET	409879	410333
				HET	het	410349	413580
				het	S	413580	414508
				S	het	414508	415063
YYy310-9-17WR	IV	S42	17W1	het	Y	1040924	1044556
UV				Y	het	1046711	1053213
			17W2	het	Y	1040924	1044556
				Y	het	1044648	1046711
			17R1	het	het
			17R2	het	het
YYy310-9-17WR	V	S43	17W1	Y	het	78080	80291
UV			17W2	Y	het	78080	80291
			17R1	S	HET	48837	49044
				HET	S	60913	61808
				S	HET	62013	62494
				HET	Y	76261	77288
				Y	S	78080	80291
				S	het	80291	81264
			17R2	S	het	72490	75719
				het	S	78080	80291
				S	het	80291	81264
YYy310-9-17WR	V	S44	17W1	het	het
UV			17W2	het	Y	501972	502134
				Y	het	502978	504162
				het	Y	507136	507433
				Y	het	507627	508392
			17R1	het	Y	504309	504693
				Y	het	504917	506853
				het	Y	507433	507484
				Y	het	507627	508392
			17R2	het	Y	504309	504693
				Y	het	504917	506853
				het	Y	507136	507433
				Y	het	507627	508392
YYy310-9-17WR	IX	S45	17W1	S	het	132136	132892
UV			17W2	S	HET	119675	122608
				HET	het	122608	129791
			17R1	Y	het	119675	122608
				het	Y	122608	129791
				Y	het	132136	132892
			17R2	Y	het	122608	129791
YYy310-9-17WR	XV	S46	17W1	het	Y	182373	186468
UV				Y	het	196650	198759
			17W2	het	Y	182373	186468
				Y	het	196650	198759
			17R1	het	Y	182373	186468
				Y	het	196650	198759
			17R2	het	Y	182373	186468
				Y	het	196650	198759
YYy310-10-14WR	II	S47	14W1	het	S	584379	584616
UV				S	het	586395	586943
			14W2	het	S	584379	584616
				S	het	586395	586943
			14R1	het	S	584379	584616
				S	het	586395	586943
			14R2	het	S	584379	584616
				S	het	586395	586943
YYy310-10-14WR	V	S48	14W1	Y	het	94077	94339
UV				het	Y	95429	95684
				Y	het	95906	96550
			14W2	Y	het	91739	93200
			14R1	S	het	80291	81264
			14R2	S	het	80291	81264
				het	S	85566	86732
				S	het	90062	90200
				het	S	90215	91703
				S	het	91739	93200
YYy310-10-14WR	IX	S49	14W1	het	Y	235680	236609
UV				Y	het	239260	240253
			14W2	het	Y	235680	236609
				Y	het	239260	240253
			14R1	het	het
			14R2	het	het
YYy310-10-14WR	XI	S50	14W1	het	het
UV			14W2	het	het
			14R1	het	Y	105100	112922
				Y	het	113668	114642
			14R2	het	het
YYy310-10-14WR	XII	S51	14W1	het	het
UV			14W2	het	het
			14R1	het	S	757465	757753
				S	het	759448	760629
			14R2	het	het
YYy310-10-14WR	XIII	S52	14W1	het	het
UV			14W2	het	het
			14R1	het	S	368237	368927
				S	het	369406	370211
			14R2	het	S	367185	367797
				S	het	369406	370211
YYy310-10-14WR	XIII	S53	14W1	het	Y	612380	613145
UV				Y	het	613247	613271
			14W2	het	Y	612380	613145
				Y	het	613247	613271
			14R1	het	Y	613271	613724
				Y	het	613724	614157
			14R2	het	Y	613271	613724
				Y	het	613724	614157
YYy310-10-14WR	XV	S54	14W1	het	Y	1004852	1009367
UV				Y	het	1009367	1014379
			14W2	het	het
			14R1	het	Y	1004852	1009367
				Y	het	1009367	1014379
			14R2	het	Y	1004852	1009367
				Y	het	1009367	1014379
YYy310-10-14WR	XVI	S55	14W1	het	S	901548	907111
UV				S	het	912806	918183
			14W2	het	S	901548	907111
				S	het	911222	912157
			14R1	het	S	901548	907111
				S	het	909996	911222
			14R2	het	S	901548	907111
				S	het	912806	918183
YYy310-10-17WR	IV	S56	17W1	het	Y	248076	249496
UV				Y	het	249496	251661
			17W2	het	Y	248076	249496
				Y	het	249496	251661
			17R1	het	Y	232819	233059
				Y	het	244267	246953
			17R2	het	Y	242167	244267
				Y	het	244267	246953
				het	Y	248076	249496
				Y	het	249496	251661
YYy310-10-17WR	IV	S57	17W1	het	het
UV			17W2	het	het
			17R1	het	Y	526934	540214
				Y	het	540214	543869
			17R2	het	Y	526934	540214
				Y	het	540214	543869
YYy310-10-17WR	IV	S58	17W1	het	HET	608319	611611
UV				HET	Y	611611	618459
			17W2	het	Y	608319	611611
			17R1	het	S	608319	611611
			17R2	het	S	608319	611611
YYy310-10-17WR	V	S59	17W1	Y	HET	121397	124190
UV				HET	Y	124505	124754
				Y	HET	127038	128941
				HET	het	131261	132281
			17W2	Y	het	131261	132281
			17R1	S	het	126304	127030
			17R2	S	het	124754	125129
				het	Y	126304	127030
				Y	het	127038	128941
YYy310-10-17WR	VIII	S60	17W1	het	S	139939	141697
UV				S	het	141697	144711
			17W2	het	Y	117153	117396
				Y	het	120428	139939
			17R1	het	het
			17R2	het	het
YYy310-10-17WR	IX	S61	17W1	HET	S	108413	110547
UV				S	het	117444	119675
			17W2	HET	Y	110547	111619
				Y	het	115879	116682
			17R1	HET	het	122608	129791
			17R2	HET	S	117444	119675
				S	het	122608	129791
YYy310-10-17WR	X	S62	17W1	S	HET	237196	238853
UV				HET	Y	241092	242667
				Y	het	242937	244592
			17W2	S	HET	237196	238853
				HET	het	242937	244592
			17R1	Y	het	242937	244592
			17R2	Y	het	237196	238853
				het	Y	240830	242667
				Y	het	242937	244592
YYy310-10-17WR	XIII	S63	17W1	het	het
UV			17W2	het	Y	113881	114292
				Y	het	114636	117330
			17R1	het	Y	113881	114292
				Y	het	114636	117330
			17R2	het	Y	113881	114292
				Y	het	114636	117330
YYy310-10-18WR	II	S64	18W1	het	het
UV			18W2	het	Y	398295	399516
				Y	het	400808	401593
			18R1	het	Y	400808	401593
				Y	het	401882	403262
			18R2	het	S	400808	401593
				S	het	401882	403262
YYy310-10-18WR	V	S65	18W1	Y	het	44506	45284
UV				het	Y	45587	48837
				Y	het	49385	49896
				het	Y	50295	51183
				Y	het	51183	51567
			18W2	Y	het	37492	38068
			18R1	S	HET	34235	34481
				HET	het	34481	37492
				het	Y	37492	38068
				Y	het	41533	44506
			18R2	S	Y	38068	41126
				Y	het	41533	44506
YYy310-10-18WR	VII	S66	18W1	het	Y	263911	264645
UV				Y	het	275506	275695
				het	HET	277103	278627
				HET	het	281296	284849
			18W2	het	Y	262989	263911
				Y	het	264645	267678
				het	Y	268082	269269
				Y	het	272660	273402
				het	Y	277103	278627
				Y	het	281296	284849
			18R1	het	S	263911	264645
				S	het	269529	272660
			18R2	het	het
YYy310-10-18WR	X	S67	18W1	het	S	690840	696274
UV				S	het	696274	697635
			18W2	het	S	690840	696274
				S	het	696274	697635
			18R1	het	Y	690840	696274
				Y	het	696274	697635
			18R2	het	het
YYy310-10-18WR	XII	S68	18W1	het	S	25673	27102
UV				S	het	27102	28812
			18W2	het	S	25673	27102
				S	het	29402	29600
			18R1	het	het
			18R2	het	het
YYy310-10-18WR	XIV	S69	18W1	het	S	306383	310719
UV				S	het	310719	316099
			18W2	het	S	301637	304112
				S	het	310719	316099
			18R1	het	het
			18R2	het	het
YYy310-10-18WR	XIV	S70	18W1	het	Y	540177	540710
UV				Y	het	541005	542559
			18W2	het	Y	537970	538761
				Y	het	539355	539640
			18R1	het	het
			18R2	het	het
YYy310-10-18WR	XV	S71	18W1	het	Y	105667	108932
UV				Y	het	139346	140733
			18W2	Y	het	141843	143584
			18R1	het	Y	80436	86804
				Y	het	108932	111280
			18R2	het	Y	105667	108932
				Y	het	108932	111280
YYy310-10-18WR	XV	S72	18W1	het	het
UV			18W2	het	Y	252032	253952
				Y	het	253952	254189
				het	Y	254189	255004
				Y	het	255254	259077
			18R1	het	het
			18R2	het	het
YYy310-10-18WR	XV	S73	18W1	het	S	288101	288801
UV				S	het	288906	289639
			18W2	het	het
			18R1	het	het
			18R2	het	het
YYy310-10-23WR	I	S74	23W1	S	het	92538	93104
UV				het	S	95179	96036
				S	het	99216	99918
			23W2	S	het	92538	93104
				het	S	95179	96036
				S	het	98625	98874
			23R1	Y	het	88734	90376
				het	S	90970	92053
				S	het	92521	92538
			23R2	Y	het	92538	93104
YYy310-10-23WR	IV	S75	23W1	het	S	1468302	1468543
UV				S	het	1469944	1471442
			23W2	het	S	1468302	1468543
				S	het	1468701	1469252
			23R1	het	S	1468302	1468543
				S	het	1468543	1468701
			23R2	het	S	1468302	1468543
				S	het	1469944	1471442
YYy310-10-23WR	V	S76	23W1	Y	het	75719	76261
UV				het	Y	78080	80069
				Y	het	80291	81264
			23W2	Y	het	80291	81264
			23R1	S	het	75719	76261
				het	Y	78080	80069
				Y	het	82770	84997
			23R2	S	het	72490	75719
YYy310-10-23WR	VIII	S77	23W1	het	het
UV			23W2	het	het
			23R1	het	Y	95306	96110
				Y	het	96638	97583
			23R2	het	S	95306	96110
				S	HET	96110	96638
				HET	het	96638	97583
YYy310-10-23WR	XII	S78	23W1	het	Y	234494	235321
UV				Y	HET	240616	241709
				HET	Y	243415	243631
			23W2	het	Y	235686	236112
				Y	HET	240616	241709
				HET	Y	255725	256514
			23R1	het	S	227845	228409
			23R2	het	HET	228409	234166
				HET	S	234494	235321
YYy310-10-23WR	XII	S79	23W1	Y	het	400760	401521
UV				het	Y	403077	407394
				Y	het	407394	407628
				het	Y	408418	412592
			23W2	Y	het	400760	401521
				het	Y	403077	407394
				Y	het	407394	407628
				het	Y	408418	412592
			23R1	S	S
			23R1	S	S
YYy310-10-23WR	XVI	S80	23W1	het	S	676134	677039
UV				S	het	677039	677701
			23W2	het	S	676134	677039
				S	het	677039	677701
			23R1	het	het
			23R2	het	het
YYy310-1WR	V	S81	1W1	Y	het	78080	80069
spontaneous				het	S	80069	80291
				S	het	80291	81264
			1W2	Y	het	78080	80069
				het	S	80069	80291
				S	Y	82770	84997
				Y	het	84997	85566
			1R1	S	het	78080	80069
			1R2	S	Y	78080	80069
				Y	het	80291	81264
YYy310-4WR	V	S82	4W1	Y	HET	90215	91703
spontaneous				HET	Y	95906	97221
				Y	het	97792	98369
				het	Y	98369	98736
				Y	HET	100439	101353
				HET	S	104257	104636
				S	het	105481	105830
			4W2	Y	HET	90215	91703
				HET	Y	91739	93200
				Y	het	97792	98369
				het	HET	100201	100439
				HET	S	100439	101353
				S	het	105481	105830
			4R1	S	het	104257	104636
			4R2	S	HET	90215	91703
				HET	S	95906	97221
				S	het	104636	105299
YYy310-6WR	V	S83	6W1	Y	het	39153	41126
spontaneous			6W2	Y	HET	34799	37492
				HET	het	39153	41126
			6R1	S	het	34799	37492
			6R2	S	het	33770	34235
				het	S	34799	37492
				S	het	39153	41126
YYy310-9WR	V	S84	9W1	Y	HET	94077	94339
spontaneous				HET	het	100439	101353
				het	S	107912	109029
				S	het	109050	111741
			9W2	Y	HET	90215	91703
				HET	S	91739	93200
				S	HET	93407	94077
				HET	S	96550	97221
				S	HET	98369	98736
				HET	S	100439	101353
				S	het	107912	109029
			9R1	S	het	118782	119505
			9R2	S	het	118605	118782
YYy310-38WR	V	S85	38W1	Y	het	38068	41126
spontaneous			38W2	Y	het	34481	37492
				het	S	41533	44506
				S	Y	44506	45284
				Y	het	45587	45951
			38R1	S	het	45587	45951
			38R2	S	het	46371	48837
YYy311-10WR	IV	S86	10W1	het	Y	968316	968451
spontaneous				Y	het	971058	971688
				het	Y	973167	973779
				Y	het	976159	977291
				het	Y	977470	977752
			10W2	het	Y	969369	969944
				Y	het	970646	971058
				het	Y	971889	972525
			10R1	het	S	973167	973779
			10R2	het	S	968316	968451
				S	het	971058	971688
				het	S	976159	977291
YYy311-21WR	IV	S87	21W1	het	Y	973959	974614
spontaneous			21W2	het	Y	973959	974614
				Y	het	993347	993964
				het	Y	996000	996527
			21R1	het	Y	978621	979477
				Y	het	996527	996677
				het	S	1017595	1022402
			21R2	het	S	977470	977752
				S	HET	978621	979477
				HET	het	980838	992782
				het	Y	993347	993964
				Y	het	995883	996527
				het	S	1017595	1022402
YYy311-25WR	IV	S88	25W1	het	Y	967772	968451
spontaneous			25W2	het	Y	978763	979777
			25R1	het	Y	950685	950745
				Y	het	978763	979777
				het	Y	980838	992782
				Y	S	993964	995822
				S	Y	997558	997989
				Y	S	999715	1002104
				S	Y	1004465	1005641
				Y	S	1011955	1013221
				S	Y	1036164	1036844
				Y	S	1037332	1039370
			25R2	het	Y	950685	950745
				Y	het	978763	979777
				het	Y	980838	992782
				Y	S	993964	995822
				S	Y	997558	997989
				Y	S	999715	1002104
				S	het	1004465	1005641
				het	S	1011955	1013221
				S	het	1036164	1036844
				het	S	1037332	1039370
YYy311-27WR	IV	S89	27W1	het	Y	975687	976159
spontaneous			27W2	het	Y	974716	974975
			27R1	het	Y	968451	969369
				Y	het	995622	995822
				het	Y	995883	996000
				Y	het	1000365	1001602
				het	S	1004465	1005641
			27R2	het	Y	968451	969369
				Y	het	993964	994215
				het	S	1004465	1005641
YYy311-30WR	IV	S90	30W1	het	Y	974674	974716
spontaneous			30W2	het	Y	974674	974716
				Y	HET	980838	992782
				HET	Y	1000365	1001602
			30R1	het	Y	980838	992782
				Y	het	992897	993113
				het	Y	996000	996527
				Y	het	997989	998469
				het	S	1000365	1001602
			30R2	het	Y	980838	992782
				Y	het	992897	993113
				het	Y	994215	994598
				Y	het	994598	995622
				het	Y	996000	996527
				Y	het	997989	998469
				het	S	1000365	1001602
YYy311-32WR	IV	S91	32W1	het	Y	973959	974614
spontaneous			32W2	het	Y	964391	965936
			32R1	het	Y	953272	955278
				Y	S	993964	994598
			32R2	het	Y	968451	969944
				Y	HET	978358	978583
				HET	Y	980838	992782
				Y	S	993964	994598
In this table, we show the SGD coordinates (2009 version) for the LOH transitions that are given in Figs.S3-S91. "S" means homozygous for W303 (red) in the specified sub sector, "Y" means homozygous for YJM789 (blue), "het" means heterozygous with the same coupling relation as the heterozygous SNPs located centromere-proximal to the event. "HET" means heterozygous with a linkage switch relative t…

## Sheet: Table S3
Table S3. Classification of UV-induced mitotic recombination events in YYy310 (derivatives YYy310-9 and YYy310-10); Figs. S3-S80), spontaneous events in YYy310 (Figs. S81-S85), and spontaneous crossovers on chromosome IV in YYy311 (Figs. 86-91). Details of the positions of the transitions are given in Table S2. The table headings are described in the table legend.
Sector	Chromosome	Type of break	Break 1				Break 2				Figure
			NCO or CO	Chromatids	Homolog broken	Class	NCO or CO	Chromatids	Homolog broken	Class
YYy310-9-5WR	II	DSCB	NCO	1 & 4	S	1	NCO	2 & 3	S	Complex	S3
	III	SCB	NCO	1 & 3	Y	2					S4
	IV-1	SCB	NCO	1 & 4	Y	3					S5
	IV-2	SCB	NCO	2 & 3	S	1					S6
	IV-3	DSCB	NCO	1 & 4	S	1	NCO	2 & 3	S	Complex	S7
	V	DSCB	CO	1 & 4	Y	Complex	NCO	2 & 3	Y	Complex	S8
	VI	DSCB	NCO	1 & 3	Y	3	NCO	2 & 4	Y	1	S9
	VII	SCB	NCO	2 & 3	Y	1					S10
	VIII	SCB	CO	2 & 4	S	4					S11
	X	DSCB	NCO	1 & 3	S	1	NCO	2 & 4	S	5	S12
	XI	DSCB	NCO	1 & 3	S	Complex	NCO	2 & 4	S	Complex	S13
	XII	DSCB	NCO	1 & 3	Y	5	NCO	2 & 4	Y	1	S14
	XV	DSCB	NCO	1 & 3	Y	1	NCO	2 & 4	Y	1	S15
	XVI	DSCB	CO	1 & 3	Y	6	NCO	2 & 4	Y	Complex	S16
YYy310-9-12WR	II	DSCB	NCO	1 & 3	Y	5	NCO	2 & 4	Y	1	S17
	IV-1	SCB	NCO	1 & 3	S	1					S18
	IV-2	SCB	NCO	2 & 3	S	2					S19
	IV-3	SCB	NCO	2 & 3	Y	1					S20
	V	SCB	CO	1 & 4	S	4					S21
	VII	SCB	NCO	1 & 3	S	2					S22
	VIII-1	SCB	NCO	1 & 3	S	2					S23
	VIII-2	DSCB	CO	1 & 3	Y	7	CO	2 & 4	Y	Complex	S24
	X	SCB	NCO	1 & 3	S	2					S25
	XI-1	DSCB	NCO	1 & 3	Y	Complex	CO	2 & 4	Y	4	S26
	XI-2	SCB	NCO	1 & 3	S	2					S27
	XII-1	DSCB	CO	1 & 3	Y	4	NCO	2 & 4	Y	Complex	S28
	XII-2	SCB	NCO	2 & 3	S	8					S29
	XII-3	SCB	NCO	1 & 4	Y	3					S30
	XII-4	DSCB	NCO	1 & 3	Y	2	NCO	2 & 4	Y	3	S31
	XIII-1	SCB	NCO	1 & 3	S	1					S32
	XIII-2	SCB	NCO	2 & 3	S	2					S33
	XVI-1	DSCB	NCO	1 & 3	S	5	NCO	2 & 4	S	Complex	S34
	XVI-2	SCB	NCO	2 & 4	Y	2					S35
YYy310-9-17WR	I	SCB	NCO	1 & 3	S	1					S36
	II-1	SCB	CO	1 & 4	S	4					S37
	II-2	DSCB	NCO	2 & 3	S	Complex	NCO	3 & 4	Y	Complex	S38
	II-3	SCB	NCO	1 & 3	Y	1					S39
	IV-1	SCB	NCO	1 & 3	S	1					S40
	IV-2	DSCB	CO	1 & 3	S	Complex	NCO	2 & 4	S	Complex	S41
	IV-3	SCB	NCO	1 & 3	S	3					S42
	V-1	DSCB	CO	1 & 4	S	Complex	NCO	2 & 3	S	Complex	S43
	V-2	DSCB	NCO	1 & 3	S	Complex	NCO	2 & 4	S	Complex	S44
	IX	DSCB	NCO	1 & 4	S	1	CO	2 & 3	S	Complex	S45
	XV	DSCB	NCO	1 & 3	S	2	NCO	2 & 4	S	2	S46
YYy310-10-14WR	II	DSCB	NCO	1 & 3	Y	2	NCO	2 & 4	Y	2	S47
	V	SCB	CO	1 & 4	S	Complex					S48
	IX	SCB	NCO	1 & 3	S	2					S49
	XI	SCB	NCO	2 & 3	S	1					S50
	XII	SCB	NCO	1 & 4	Y	1					S51
	XIII-1	SCB	NCO	1 & 4	Y	3					S52
	XIII-2	DSCB	NCO	1 & 3	S	Complex	NCO	2 & 4	S	Complex	S53
	XV	DSCB	NCO	1 & 3	S	1	NCO	2 & 4	S	2	S54
	XVI	DSCB	NCO	1 & 3	Y	3	NCO	2 & 4	Y	3	S55
YYy310-10-17WR	IV-1	DSCB	NCO	1 & 3	S	Complex	NCO	2 & 4	S	Complex	S56
	IV-2	SCB	NCO	2 & 3	S	2					S57
	IV-3	DSCB	CO	1 & 4	Y	7	NCO	2 & 3	Y	1	S58
	V	DSCB	CO	1 & 4	S	Complex	NCO	2 & 3	S	Complex	S59
	VIII	2SCBs	NCO	1 & 4	S	1	NCO	2 & 3	Y	1	S60
	IX	DSCB	CO	1 & 4	Y	Complex	CO	2 & 3	S	6	S61
	X	DSCB	NCO	1 & 4	S	Complex	CO	2 & 3	S	Complex	S62
	XIII	DSCB	NCO	1 & 3	S	1	NCO	2 & 4	S	2	S63
YYy310-10-18WR	II	DSCB	NCO	1 & 3	S	1	NCO	2 & 4	S	Complex	S64
	V	DSCB	CO	1 & 4	S	Complex	NCO	2 & 3	S	Complex	S65
	VII	DSCB	NCO	2 & 3	Y	Complex	NCO	1 & 4	Y	Complex	S66
	X	SCB	NCO	2 & 3	Y	8					S67
	XII	SCB	NCO	2 & 3	Y	3					S68
	XIV-1	SCB	NCO	2 & 3	Y	3					S69
	XIV-2	SCB	NCO	1 & 3	S	Complex					S70
	XV-1	See table legend.									S71
	XV-2	SCB	NCO	1 & 3	S	Complex					S72
	XV-3	SCB	NCO	1 & 3	Y	1					S73
YYy310-10-23WR	I	DSCB	NCO	1 & 4	Y	Complex	CO	2 & 3	Y	Complex	S74
	IV	DSCB	NCO	1 & 3	Y	3	NCO	2 & 4	Y	3	S75
	V	DSCB	CO	1 & 4	S	Complex	NCO	2 & 3	S	Complex	S76
	VIII	SCB	NCO	2 & 4	S	Complex					S77
	XII-1	DSCB	CO	1 & 4	Y	Complex	NCO	2 & 3	Y	Complex	S78
	XII-2	SCB	NCO	1 & 3	Y	Complex					S79
	XVI	SCB	NCO	2 & 3	Y	2					S80
YYy310-1WR	V	DSCB	CO	1 & 4	Y	Complex	NCO	2 & 3	Y	Complex	S81
YYy310-4WR	V	DSCB	CO	1 & 4	Y	Complex	NCO	2 & 3	Y	Complex	S82
YYy310-6WR	V	DSCB	CO	1 & 4	S	Complex	NCO	2 & 3	S	Complex	S83
YYy310-9WR	V	DSCB	CO	1 & 4	Y	Complex	NCO	2 & 3	Y	Complex	S84
YYy310-38WR	V	DSCB	CO	1 & 4	Y	Complex	NCO	2 & 3	Y	1	S85
YYy311-10WR	IV	SCB	CO	1 & 4	S	Complex					S86
YYy311-21WR	IV	DSCB	CO	1 & 4	S	Complex	NCO	2 & 3	S	Complex	S87
YYy311-25WR	IV	DSCB	CO	1 & 4	S	Complex	NCO	2 & 3	S	Complex	S88
YYy311-27WR	IV	DSCB	CO	1 & 4	S	Complex	NCO	2 & 3	S	Complex	S89
YYy311-30WR	IV	DSCB	CO	1 & 4	S	Complex	NCO	2 & 3	S	Complex	S90
YYy311-32WR	IV	DSCB	CO	1 & 4	S	Complex	NCO	2 & 3	S	Complex	S91
Column A shows the identifying number of the specific sectored colony examined. Column B shows the chromosome with the event. Column C indicates whether the event reflects a single chromatid break (SCB) or a double sister-chromatid break (DSCB). Columns D and H show whether the event is a crossover (CO) or non-crossover (NCO), and columns E and I indicate which chromatids were involved. For NCO e…

## Sheet: Table S4
Table S4. Summary of complex patterns of recombination.
Supp. Fig. #	CO or NCO	Observations	Interpretations
S3	NCO1	Simple heteroduplex. DSB on blue chromatid.	SDSA
	NCO2	Simple heteroduplex. DSB on red chromatid.	SDSA
	NCO3	Long heteroduplex with regions of homoduplex. DSB on red chromatid.	Standard DSBR event except Mlh1-independent MMR. Two independent DSBs.
S7	NCO1	Large homoduplex region separating DSB site from heteroduplex tract (chromatids 2 and 3).	Repair of double-stranded DNA gap
	NCO2	Simple heteroduplex on chromatid 1	SDSA
S8	CO	Symmetric heteroduplexes	Branch migration following formation of double Holliday junction (dHJ)
	NCO	Strand switches of heteroduplexes on NCO chromatid, region of conversion at junction of heteroduplex	dHJ dissolution and region of Mlh1-independent MMR
S13	NCO1	Heteroduplex spanning DSB site in chromatid 1	Extension of broken end by interaction with sister chromatid
	NCO2	Bi-directional heteroduplexes on chromatid 2 with strand switch, separated by homoduplex	Dissolution of dHJ followed by Mlh1-independent MMR
S16	CO	Heteroduplexes in trans flanking DSB site	Standard CO according to DSBR model
	NCO	Heteroduplex spanning DSB site on NCO chromatid 4	Extension of broken end by interaction with sister chromatid
S17	NCO1	Heteroduplex with interspersed conversion and restoration tracts (chromatid 3)	SDSA with Mlh1-independent MMR
	NCO2	Simple heteroduplex (chromatid 4)	SDSA
S24	CO1	CO between chromatids 1 and 3 with no heteroduplex	Standard DSBR model with limited strand invasion and limited DNA synthesis
	CO2	CO between chromatids 2 and 4 with restoration tract between trans heteroduplexes	Standard DSBR model with tract of Mlh1-independent restoration repair
S26	NCO	Symmetric heteroduplexes; regions of homoduplex within heteroduplex; strand switch within heteroduplex	Branch migration; Mlh1-independent MMR; DSB between regions of strand switch, followed by dissolution
	CO	CO between chromatids 2 and 4 with heteroduplex on only one chromatid	Standard CO according to DSBR with one heteroduplex occurring in region without SNP
S28	NCO	Long conversion tract spanning putative DSB site	Repair of double-stranded DNA gap
	CO	Heteroduplex tract on only one side of DSB site	Standard CO according to DSBR with one heteroduplex occurring in region without SNP
S34	NCO1	Long conversion-tract on chromatid 1	Repair of double-stranded DNA gap
	NCO2	Bi-directional heteroduplex in on chromatid 2 with strand switch, separated by homoduplex	Dissolution of dHJ associated with restoration repair
S38	NCO1	Conversion tract adjacent to DSB1 site on chromatid 3	SDSA, Mlh1-independent MMR
	NCO2	Heteroduplex adjacent to DSB1 site on chromatid 4	SDSA
	NCO3	Heteroduplex adjacent to DSB2 site on chromatid 2	SDSA
S41	NCO	Symmetric heteroduplexes on chromatids 2 and 4; homoduplex regions within heteroduplex	Branch migration; Mlh1-independent MMR
	CO	Crossover between chromatids 1 and 3 associated with long conversion tract	Repair of double-stranded DNA gap
S43	CO	Restoration repair on one side of CO chromatid 4 and conversion repair on the other	Branch migration; Mlh1-independent MMR
	NCO	Long heteroduplex region with short restoration tract	SDSA with Mlh1-independent MMR
S44	NCO1	Chromatid 1 has heteroduplex region with long restoration tract in the middle	Template switch during replication to sister strand; SDSA
	NCO2	Chromatid 2 has mixture of homoduplex conversion and restoration tracts	Mlh1-independent patchy MMR
S45	NCO	Simple heteroduplex (chromatid 1)	SDSA
	CO	Regions of heteroduplex with switched strands on chromatid 3; symmetric heteroduplexes	Independent invasion of two broken ends; branch migration
S48	CO	Regions of heteroduplex interspersed with homoduplex regions	Mlh1-independent patchy MMR
S53	NCO1	Conversion tract with no heteroduplex in chromatid 1	Mlh1-independent MMR
	NCO2	Conversion and restoration tracts in chromatid 2	Mlh1-independent patchy MMR
S56	NCO1	Conversion tract with no heteroduplex in chromatid 1	Mlh1-independent MMR
	NCO2	Conversion and restoration tracts in chromatid 2	Mlh1-independent patchy MMR
S59	CO	Long conversion tract between heteroduplex and putative DSB site on chromatid 4	Repair of double-stranded DNA gap
	NCO	Regions of conversion/restoration and heteroduplex on same side of putative DSB site in chromatids 3 and 4	Branch migration; NCO resolution of dHJ; Mlh1-independent patchy repair
S60	NCO1	Simple heteroduplex. DSB on red chromatid.	SDSA
	NCO2	Simple heteroduplex. DSB on blue chromatid.	SDSA
S61	CO1	Uni-directional heteroduplexes on chromatids 2 and 3 propagated in opposite directions	Crossover by standard DSBR model
	CO2	DSB on blue chromatid, large conversion tract	Repair of double-stranded DNA gap; followed by cleavage of dHJ to yield a CO
S62	NCO	Conversion tract spanning putative DSB site in chromatid 1	Repair of double-stranded DNA gap; dissolution
	CO	Uni-directional heteroduplexes on chromatids 2 and 3; propagated in opposite directions; interspersed conversion and restoration tracts	Mlh1-independent MMR
S64	NCO1	Simple heteroduplex (chromatid 1)	SDSA
	NCO2	Heteroduplexes on same side of DSB in chromatids 2 and 4	Branch migration; NCO mode of dHJ resolution
S65	CO	Heteroduplex on same side of DSB site in chromatids 1 and 4; heteroduplex spans DSB site in chromatid 4; tracts of restoration within heteroduplex in chromatid 2	Extension of broken end by interaction with sister chromatid; Mlh1-independent patchy repair; CO resolution of dHJ
	NCO	Heteroduplex spans DSB site in chromatid 2; tracts of conversion and restoration interspersed with heteroduplex regions	Extension of broken end by interaction with sister chromatid; Mlh1-independent patchy repair; SDSA
S66	NCO1	Heteroduplex on chromatid 3 separated from putative DSB site by long region of homoduplex	Extension of broken end by interaction with sister chromatid, followed by SDSA
	NCO2	Heteroduplexes on both chromatids 1 and 4; chromatid 1 has trans heteroduplexes flanking the DSB site in addition to regions of homoduplex within the heteroduplex	Invasion of right end, followed by cleavage of junction and invasion of left end; branch migration; Mlh1-independent patchy repair
S67	NCO	Uni-directional heteroduplexes on chromatids 2 and 3 propagated in opposite directions	NCO mode of dHJ resolution with limited synthesis
S70	NCO	Bi-directional heteroduplex with strand switch separated by restoration tract on chromatid 1	Formation of dHJ event; dissolution followed by Mlh1-independent repair
S72	NCO	Heteroduplex tract with an internal restoration tract	Mlh1-independent MMR, SDSA
S74	NCO	Region of restoration repair separating DSB site from heteroduplex on chromatid 4	Mlh1-independent MMR, SDSA
	CO	Long regions of restoration and conversion repair separating DSB site from heteroduplex tract	Mlh1-independent MMR or template switching
S76	CO	Conversion event at the end of heteroduplex tract	Mlh1-independent MMR, resolution of dHJ in CO mode
	NCO	Displacement of heteroduplex tract from DSB site	Interaction of broken end with sister chromatid or long restoration tract by Mlh1-independent MMR
S77	NCO	Symmetric heteroduplex; conversion tract at end of heteroduplex tract	Branch migration; Mlh1-independent MMR; NCO processing of dHJ
S78	NCO	Regions of homoduplex separating heteroduplex region from DSB site	Mlh1-independent MMR or template switching; resolution of dHJ in NCO mode
	CO	Region of conversion separating heteroduplex region from DSB site on chromatid 4	Mlh1-independent MMR or gap repair; resolution of dHJ in CO mode
S79	NCO	In regions centromere-proximal to event, both homologs in white sector derived from one parental homolog and both in red sector derived from the other; regions of conversion and restoration homoduplexes on chromatid 1	Crossover on same chromosomes located centromere-proximal to the event in S79 (described in S78) produced centromere-proximal regions. Homoduplex regions produced by template switching or by Mlh1-independent MMR
S81	CO	Long tracts of homoduplex on chromatids 1 and 4.	Extension of broken end by interaction with sister chromatid; Mlh1-independent restoration repair; resolution of dHJ in CO mode
	NCO	Heteroduplex DNA on same side of DSB site in NCO chromatids	Branch migration followed by processing of dHJ in CO mode
S82	CO	Heteroduplex with interspersed conversion and restoration tracts (chromatid 1); initiated at DSB1	Mlh1-independent MMR; processing of dHJ in CO mode
	NCO	Symmetric heteroduplex tracts; heteroduplex tract interspersed with homoduplex regions; strand switch on chromatid 3; initiated at DSB2	Branch migration; Mlh1-independent MMR; dissolution of dHJ
S83	CO	Strand switch of heteroduplex in CO chromatid 4	Invasion of the right broken end, followed by processing of junction; extension of right end by sister-chromatid interaction; invasion of the left end and processing dHJ in crossover mode
	NCO	DSB on red chromatid, but red chromatid acts as donor	Following strand invasion, junction cleaved before initiating DNA synthesis
S84	CO	Long conversion tract spanning DSBs in both CO chromatids 1 and 4; heteroduplex in chromatid 1 interrupted by restoration tracts	Gap repair; Mlh1-independent MMR; resolution of dHJ in CO mode
	NCO	NCO chromatid 3 has strand switch of heteroduplexes; conversion event within heteroduplex	Resolution of dHJ by dissolution; Mlh1-independent MMR
S85	CO	Strand switch in CO chromatid 1; heteroduplexes in trans on chromatids 1 and 4; long conversion tract adjacent to heteroduplex region in chromatid 1	Invasion of right end, followed by branch migration and cutting of junction. Extension of right end by interaction with sister chromatid; invasion of left end and resolution of dHJ in CO mode
	NCO	Simple heteroduplex	SDSA
S86	CO	Strand switches in heteroduplexes in both CO chromatids 1 and 4; both chromatids have homoduplex regions interspersed with heteroduplex	Invasion of right broken end, followed by branch migration; resolution of junctions in NCO mode, followed by left end invasion and branch migration; cleavage in CO mode and Mlh1-independent MMR
S87	CO	Large region of conversion spanning putative DSB site; uni-directional heteroduplexes on chromatids 1 and 4 propagated in opposite directions;; conversion tract distal to heterodupex tract on chromatid 4	Repair of large gap associated with HS4 hotspot; processing dHJ in CO mode; Mlh1-independent MMR
	NCO	Region of conversion spanning putative DSB site; conversion tract adjacent to heteroduplex	Repair of large gap; SDSA; Mlh1-independent MMR
S88	CO	Region of conversion spanning putative DSB site; uni-directional heteroduplex tracts in on chromatids 1 and 4 propagated in different directions; multiple homoduplex tracts within heteroduplex tract on chromatid 4	Repair of large gap; patchy Mlh1-independent MMR; resolution of dHJ in CO mode
	NCO	Large conversion tract spanning putative DSB site; chromatid 3 has a pattern of heteroduplex and homoduplex tracts that is very similar to that of chromatid 4	Repair of large gap; chromatid 4 CO chromatid used as template for part of repair; also, switch of repair templates to sister chromatid
S89	CO	Very large conversion tract spanning putative DSB site; heteroduplex on chromatid 1 but not 4	Repair of large gap; resolution of dHJ in CO mode
	NCO	Very large conversion tract spanning putative DSB site; restoration tract in middle of heteroduplex	Repair of large gap; resolution of dHJ in NCO mode; Mlh1-independent MMR
S90	CO	Very large conversion tract spanning DSB site; no heteroduplexes observed	Repair of large double-stranded DNA gap, resolution of dHJ in CO mode
	NCO	Heteroduplexes in both NCO chromatids 2 and 3 on same side of DSB site; homoduplex tracts in heteroduplex	Invasion of broken end, followed by branch migration; resolution of dHJ structure in NCO mode with regions of Mlh1-independent MMR
S91	CO	Heteroduplexes on both chromatids 1 and 4 on same side of putative DSB site; large conversion tract flanking DSB site	Invasion of right broken end, followed by synthesis off of homolog; template switch to sister chromatid, and then re-invasion of sister chromatid; resolution of dHJ in CO mode
	NCO	Large conversion tract spanning putative DSB site	Repair of large gap; SDSA

## Sheet: Table S5
Table S5. Primers and enzymes used in PCR and restriction enzyme analysis.
SNP position	Primer pairs	Primer Sequences	PCR fragment size (bp)	Restriction fragment size for W303-1A	Restriction fragment size for YJM789	Enzyme used	Purpose
108382	V-108306F	CCCTCGTCCTGCCTTATCCTT	268	164+76+28	240+28	Hpy188III	1
	V-108574R	GGGATAGTAATTCCTGGACAGAT
108750	V-108509F	GCGATTCATCTTGCTGTAGGTA	463	463	222+241	TaqaI	1
	V-108972R	CCCCATTGGAATACGAATGGA
109461	V-109162F	CTCACTCCTAGTAGGGAACAT	555	256+299	555	StyI	1
	V-109717R	CAACTTCTAATGCATTAATGCGT
109718	V-109550F	GGTCCAACAGCAACTCTGTA	476	476	308+168	HincII	1
	V-110026R	CGCAGCCTAATGAATTACA
110830	V-110540F	TGAAGCTATCCATCTAATGGAT	496	206+296	496	MfeI	1
	V-111036R	AACCTGCAGTTTCCTGTA
104269	V-104109F	GGTAAGGAAGGAATCGTATCCA	277	117+160	277	DdeI	1
	V-104386R	GTCATTTACTTGGACGGTGTGT
105087	V-104896F	CTGTCCCCTTGTTTCCAAT	413	191+222	413	HindIII	1
	V-105309R	GGCTTACAAACGGGGCTT
105842	V-105555F	CATGTGGCGTCGTCAAGCA	439	439	152+287	DraI	1
	V-105994R	GGATTGTATACCGGAACGTCCAA
Multiple SNPs	V- 45888F (38R)	GTATGAACCTACACAAGGC	702			Seq	2 (310-38WR)
	V- 46590R (38R)	CGATTGACGTAAACGGT					Spontaneous
Multiple SNPs	V-118435F (9R)	GGCAGATCTTTAACTCGGCT	606			Seq	2 (310-9WR)
	V-119041R (9R)	CTATGGGGATTGGGCTCGGA					Spontaneous
Multiple SNPs	V-34122F	CAAGGCTAATAAGGGACAAGAGTTC	775			Seq	2 (310-6WR)
	V-34897R	GGTGTGGTGTTACTACTAGGA					Spontaneous
Multiple SNPs	V-37344F	CGCTAATATCAGAAAGATTCTCGG	807			Seq	2 (310-6WR)
	V-38151R	GAAACCTGCAGTACATTAGAG					Spontaneous
Multiple SNPs	V-38495F	GTGGACGCTACTTGCCTATGC	799			Seq	2 (310-6WR)
	V-39294R	GCTCAAATGAATGCCAAGAG					Spontaneous
Multiple SNPs	V-44890F	GACGAAGTGGTGGAGCAC	811			Seq	2 (310-6WR)
	V-45701R	GAGGAATGACAACAGAAAGG					Spontaneous
Multiple SNPs	V-45781F	GAATATAAGCTTGGGCTTGCCG	573			Seq	2 (310-6WR)
	V-46354R	CTTGAGGCGCCGTTAAAGAGAG					Spontaneous
1002467	IV-1002341F	TGCAGGGATATGTATAACGAG	337	126+211	337	HpyCH4III	3
	IV-1002678R	CTATGAAGAAGTAGACGGAGA
999930	IV-999739F	CATGAGTGATCCTAGCTGC	350	350	159+191	Hpy188III	3
	IV-1000089R	CTAACCTGTAACTGACAATAGCA
997278	IV-997153F	CACCGGATAACAAAGGTGAC	341	341	216+!25	HpyCH4V	3
	IV-997494R	CGGATACCGGAAAAGATTGC
994719	IV-994468F	GCCATATCTACAGGGTGCA	561	260+301	561	BspMI	3
	IV-995029R	CAGAAGATTCTGATTTGTTGGTCT
993060	IV-992915F	CTATTAGCGATCAATATGAAGGGT	308	163+145	308	Hpy188III	3
	IV-993223R	GACGACGTTCTTACCTCTTAC
980873	IV-980667F	CCGAAATGCGATAAGTCGTGAT	397	397	19+206	HaeIII	3
	IV-981064R	GTAAATTGAGGCAACTTGGCCGA
978636	IV-978353F	GTGTTGTCACTCGAATTCTGA	440	283+157	440	BglII	3
	IV-978793R	CATCGGATATTGGGCGTGGAA
975702	IV-975536F	CAGACGGACCAGATAGATGCA	229	63+166	229	HinfI	3
	IV-975765R	GATTCGTCCCGATATGTATAATCA
973794	IV-973660F	CGTTCTTCGAATTCACCTCT	460	134+326	460	AciI	3
	IV-974120R	GCAAGACCTCGAGTAGCCAA
971073	IV-970892F	GCATTTCCAAATCAAAGGAGT	246	65+181	246	DraI	3
	IV-971138R	GTTTGGAACAAACCAAGCGA
968331	IV-968094F	GTCGTGGAAACAACGCCACT	440	238+202	440	AciI	3
	IV-968534R	CCCGCTATCAGAGATGGA
965754	IV-965469F	CGTAGTAAAGCTCCAACCTG	524	283+239	524	HincII	3
	IV-965993R	CCAGTAAGGCCTTGGTGCT
963747	IV-963536F	CCAAGTTACAAGCTGAACTTC	406	406	211+195	Hpy188III	3
	IV-963942R	CTGCAACATTAATGTGATAGCA
85522	XI-85323F	GTGCCGCATTTACTGCACA	307	307	199+108	Hpy188III	4 (9-12R)
	XI-85630R	TGACTTCCTTGGGTTTGCT					UV
250697	XII-250483F	CACACTTGCACTTCCCTCCA	375	375	214+161	EcoRV	4 (9-12R)
	XII-250858R	GGAGAAACACCAGCAGCACA					UV
694318	XII-694140F	GAGGTCGATTTACCACTGA	423	178+245	423	HhaI	4 (9-12R)
	XII-694563R	GGACATTGGACCATGTTTGAA					UV
705704	XII-705448F	CTCAGGGCAATGGATTGA	471	256+215	471	XbaI	4 (9-12R)
	XII-705919R	CCCAGTATCTTGGTTTGAATCT					UV
74853	II-74609F	CAATGCATATTCCGGCCTGA	473	244+229	473	DraI	4 (9-17W)
	II-75082R	CGTGCAACACGATATAGAGTA					UV
410359	IV-410040F	GGCACAAGGTAGTACATGGTA	555	555	319+236	HpaI	4 (9-17W)
	IV-410595R	GACCACCTCGTCTTGCTAGA					UV
1044571	IV-1044334F	GGCTGCATCTTCATGATTCA	536	536	237+299	Hpy188I	4 (9-17W)
	IV-1044870R	GTTGCAAACGCAAATACAGAC					UV
130876	IX-130598F	GGATGCCATATTATGAAGCA	561	278+283	561	HpyCH4IV	4 (9-17W)
	IX-131159R	CTGACACTGTAGGTATATCAGA					UV
233551	IV-233330F	GAGCAACAAGAAGAAGAGACC	584	497+88	221+363	HpyCH4V	4 (10-17R)
	IV-233914R	GGTGAATTTCTGCGCTACT					UV
543883	IV-543676F	GTAGAAAGATGACACTGCCA	404	207+197	404	HpyCH4III	4 (10-17R)
	IV-544080R	GTCTTCGCATAGTTCCCCT					UV
117417	VIII-117100F	CATGAGAAGCGCACATGT	451	317+134	451	AseI	4 (10-17R)
	VIII-117551R	GCGTTCAGAACCTCCATTA					UV
117456	IX-117174F	GTCTGTGTTCGCAGTGGA	551	282+269	551	HpyCH4IV	4 (10-17R)
	IX-117725R	GCTGGCAACTGTGGAAA					UV
240695	X-240472F	CGAACTAGCATTAGGCGT	510	223+287	510	AciI	4 (10-17R)
	X-240982R	CCATCCCAATTGTTTGCC					UV
269535	VII-269286F	GTGCAAGCTAGTCGAGTAGGA	531	531	249+282	AatII	4 (10-18R)
	VII-269817R	GAATCGAGTACGATACCCA					UV
306393	XIV-306096F	CGTGCTTATGGAAACTGTCG	574	297+277	574	BglII	4 (10-18R)
	XIV-306670R	GTTCCCAATATGACCCAGCT					UV
255192	XIV-255000F	GGCGGTTCACGTTGGTGAA	498	498	192+306	RsaI	5 (10-18WR)
	XIV-255498R	GTTCCGGACTGCGATCTCA					UV
306393	XIV-306096F	CGTGCTTATGGAAACTGTCG	574	297+277	574	BglII	5 (10-18WR)
	XIV-306670R	GTTCCCAATATGACCCAGCT					UV
345154	XIV-344911F	GGTCCGATATTCGTCCT	418	243+175	418	BtsCI	5 (10-17WR)
	XIV-345329R	CTTGTTGTTTCTACTGAACAC					UV
540228	IV-540035F	CTTTGCCCACGAGAAGAGA	348	C	T	Seq	5 (10-17WR)
	IV-540383R	GGGCTATCCAATAGTTCC					UV
615114	IV-614880F	CCATCGTCGTTGTGCGA	563	234+329	563	EcoRI	5 (10-17WR)
	IV-615443R	TACCCTGACCAGCTTGC					UV
509831	IV-509611F	GCACGGTGCCTGCTTTG	416	220+196	416	AluI	5 (10-17WR)
	IV-510027R	GAGTCAAGTACCATTCAACAAG					UV
543883	IV-543676F	GTAGAAAGATGACACTGCCA	404	207+197	404	HpyCH4III	5 (10-17WR)
	IV-544080R	GTCTTCGCATAGTTCCCCT					UV
611625	IV-611375F	GGACATCAGCAAAGTCAAAC	494	494	250+244	HpyCH4IV	5 (10-17WR)
	IV-611869R	CCATACCATTCTTCGGATC					UV
143895	VIII-143600F	TGAGGACCCAGCACCGA	496	295+201	496	HindIII	5 (10-17WR)
	VIII-144096R	GGAGTCTTTGGTTTGAAGACC					UV
197728	VIII-197553F	GACCGCCCACTTCTTTC	412	175+237	412	NdeI	5 (10-17WR)
	VIII-197965R	CTGTACCTCTCTTGGGC					UV
901435	XVI-901137F	GCATTGACAAGGACTGGC	415	415	298+117	SspI	5 (10-14WR)
	XVI-901552R	GACCAAATGGTATAGCTGG					UV
918448	XVI-918233F	GAGGTCTTTGGATCAACCG	440	215+225	440	EcoRV	5 (10-14WR)
	XVI-918673R	CGAGGAAGGGATACACA					UV
644833	XII-644574F	GACTGGGTAACGACCTGGTG	475	475	259+216	XhoI	5 (9-12WR)
	XII-645049R	CGGCCGAAAGAACAATCCTC					UV
694318	XII-694140F	GAGGTCGATTTACCACTGA	423	178+245	423	HhaI	5 (9-12WR)
	XII-694563R	GGACATTGGACCATGTTTGAA					UV
122948	XVI-122659F	CGGCGAACGATTTATTGGAAC	574	289+285	574	DraI	5 (9-12WR)
	XVI-123233R	GTCCTTGAGGTGATCAAGTAAG					UV
126095	XVI-125869F	CCGGGTAAGAGGTTGTACTAG	479	479	226+253	BsrI	5 (9-12WR)
	XVI-126348R	GACCATACTCGGCTGAAGCG					UV
The primers listed in this table were used to diagnose loss of heterozygosity for SNPs in several different ways. The purposes for each analysis (column H) were: Purpose 1: separating granddaughter cells with a crossover on the left arm of chromosome V. Note that most of the SNPs used for this purpose are also listed in Table S2 of Lee et al. (2009). Purpose 2: primers used for DNA sequencing to …

## Sheet: Table S6
Table S6. Numbers of SCB and DSCBs induced by UV in G1-synchronized mlh1 strains
	# selected SCB	# selected DSCB	# unselected SCB	# unselected DSCB
WT	5	12	76	106
mlh1	2	5	37	33

## Sheet: Table S7
Table S7. Median lengths of conversion or heteroduplex tracts for UV-induced mitotic recombination events.
Genotype	Treatment	Length of NCO tracts in kb (95% CI)	Length of CO tracts in kb (95% CI)	Length of all tracts in kb (95% CI)	# NCO	# CO	Total #
WT	15 J/m2	5.7 (4.5-6.6)	8.2 (6.6-10.3)	6.4 (5.8-7.3)	141	68	209
mlh1	15 J/m2	5.4 (3.6-7.2)	10 (5.7-17)	6.1 (4.8-8.5)	65	13	78
WT	spontaneous, HS4	NA	49.5 (35.8-118.3)	NA	NA	9	NA
mlh1	spontaneous, HS4	NA	40 (26.2-87.6)	NA	NA	5	NA
WT	spontaneous, ch5	NA	6.1 (1.7-25.5)	NA	NA	13	NA
mlh1	spontaneous, ch5	NA	11.6 (6.1-28.2)	NA	NA	5	NA

## Sheet: Table S8
Table S8. Numbers of unselected UV-induced events for each class in the wild-type and mlh1 strains.
	# Interstitial LOH events (ave. #/pair of sectors)	# Crossovers (ave. #/pair of sectors)	# BIR events (ave. #/pair of sectors)	Total LOH events (ave. #/pair of sectors)	# Sectors analyzed
WT	141 (7.1)	50 (2.5)	10 (0.5)	201 (10.1)	20
mlh1	65 (9.1)	6 (0.9)	0 (0)	71 (10.1)	7

## Sheet: Table S9
Table S9. Median lengths of conversion or heteroduplex tracts for UV-induced and spontaneous mitotic recombination events at individual break level.
Class	Type of tract	Length of tracts in kb (95% CI)	# analyzed
Class 1	UV, simple het	4.8 (2.4-5.7)	26
Class 2	UV, conversion	2.2 (1.5-4.8)	18
Class 3 and 5	UV, conversion + simple het	6.2 (2.3-10.5)	16
Class 1-3, 5, 8, complex	UV, all NCO breaks	4.9 (3.5-5.7)	86
Class 4, 6, 7, complex	UV, all CO breaks	7.2 (5.1-10.0)	20
DSCB-NCO	UV, the break repaired as NCO in DSCB event that contains one NCO tract and one CO tract	8.2 (4.8-11.7)	14
DSCB-CO	UV, the break repaired as CO in DSCB event that contains one NCO tract and one CO tract	6.7 (1.6-10.0)	14
NCO w/o CO association	UV, all NCO breaks except those co-occurred with a CO in the 14 DSCB events in row 11 and 12	4.4 (3.1-5.4)	72
DSCB-NCO	Spontaneous HS4, the break repaired as NCO in DSCB event that contains one NCO tract and one CO tract	32.1 (14.2-87.6)	5
DSCB-CO	Spontaneous HS4, the break repaired as CO in DSCB event that contains one NCO tract and one CO tract	30.2 (26.3-70.2)	5
DSCB-NCO	Spontaneous non-HS4, the break repaired as NCO in DSCB event that contains one NCO tract and one CO tract	4.8 (1.9-17.5)	5
DSCB-CO	Spontaneous non-HS4, the break repaired as CO in DSCB event that contains one NCO tract and one CO tract	6.9 (6.1-26.7)	5
